# Supplementary material for: High-Fat-Diet-Induced Kidney Injury in Rats: The Role of Tart Cherry Supplementation
Source: Antioxidants (Basel). 2025 Sep 10;14(9):1102. doi: 10.3390/antiox14091102 (PMC12466484; doi:10.3390/antiox14091102)
Supplement: Supplementary file 1 [file antioxidants-14-01102-s001.zip]

Archive with 1 entries (1 files):
- antioxidants-3780186-supplementary.pdf
